# Supplementary material for: GSTM2 alleviates heart failure by inhibiting DNA damage in cardiomyocytes
Source: Cell Biosci. 2023 Nov 30;13:220. doi: 10.1186/s13578-023-01168-3 (PMC10688053; doi:10.1186/s13578-023-01168-3)
Supplement: Supplementary file 1 — Additional file 1. Baseline characteristics of patients. [file 13578_2023_1168_MOESM1_ESM.xlsx]

## Sheet: Sheet1
No.	Gender	Age	height	weight	BMI	SBP	DBP	NYHA	HR	Cigarette	drink	CHD	PCI	arhythmia	pacemarker	ECMO	hypertension	diabetes	BUN	Asprin	clopidogrel	warfarin	statins	ARNI	diuretic	Digoxin	Nitrates	RVDd	IVSd	LVIDd	LA	FS	PASP	TAPSE	EF	ALB	TC	TG	HDL	LDL	LDH	ALT	AST	CRE	urea nitrogen	UA	WBC	Hb	platelets
T6	M	45y	1.72	69.5	23.4924	111	63	IV	102	N	Y	N	N	N	N	N	N	N	n	N	N	N	Y	N	Y	N	N	22	8	73	52	9	5	22	20	41.5	2.69	1.22	0.75	1.49	232	34	25	111	6.78	489	5.6	142	198
T5	F	53y	1.63	55	20.7008	94	69	IV	85	N	Y	Y	Y	N	N	N	N	N	y	N	Y	N	Y	N	N	N	N	23	9	41	29	15	40	10	32	40.6	2.69	1.22	0.75	1.49	429	94	117	49	1.93	53	6.5	121	98
T4	M	69y	1.67	68	24.3824	143	79	IV	86	N	N	N	N	Y	Y	N	N	N	y	N	N	N	Y	N	Y	N	N	32	8	65	53	13	53	19	23	40.1	2.08	0.7	1.03	0.63	194	15	17	126	6.44	460	6.1	139	205
T1	F	61y	1.55	35	14.5682	110	70	IV	102	N	N	Y	N	Y	Y	Y	N	Y	n	Y	N	N	Y	N	Y	N	Y	25	6	56	23	16	41	12	33	36.2	1.52	0.52	0.42	0.99	318	16	21	101	16.69	355	5.3	62	34
T8	M	64y	1.7	71	24.5675	90	69	IV	99	Y	Y	N	N	Y	Y	N	N	N	n	N	N	Y	N	N	Y	Y	Y	41	10	95	56	17	74	24	34	36.6	4.41	0.82	1.05	0.38	257	41	33	78	4.65	460	6.2	124	147
T2	M	61y	1.75	65	21.2245	94	40	IV	65	N	N	N	N	Y	Y	N	N	N	y	Y	N	N	N	N	Y	N	N	44	8	77	46	9	52	15.4	10	28.9	2.73	0.55	0.79	0.16	254	12	16	318	38.72	788	8.8	110	169
T3	M	65y	1.72	71	23.9995	111	72	IV	70	Y	Y	Y	N	Y	N	N	N	N	y	N	N	N	Y	N	Y	N	N	24	9	73	61	19	56	21	37	34	2.51	1.07	0.93	0.36	205	8	14	169	8.59	271	7.1	101	172
T7	M	56y	1.7	56	19.3772	81	60	III	98	N	N	N	N	Y	Y	N	N	N	n	N	N	N	N	N	Y	N	N	34	9	92	48	10	76	20	20	39.1	4.65	1.23	0.93	0.48	201	14	16	78	5.06	478	4.4	126	156
[truncated: 6 more columns]
